# Supplementary material for: Generation of a Compendium of Transcription Factor Cascades and Identification of Potential Therapeutic Targets Using Graph Machine Learning
Source: Genes (Basel). 2025 Nov 30;16(12):1430. doi: 10.3390/genes16121430 (PMC12733007; doi:10.3390/genes16121430)
Supplement: Supplementary file 1 [file genes-16-01430-s001.zip]

Archive with 1 entries (1 files):
- genes-3765696-supplementary.pdf
